# Supplementary material for: Contact‐free radar recordings of body movement can reflect ultradian dynamics of sleep
Source: J Sleep Res. 2022 Jul 6;31(6):e13687. doi: 10.1111/jsr.13687 (PMC9786343; doi:10.1111/jsr.13687)
Supplement: Supplementary file 1 — Appendix S1 Supporting Information [file JSR-31-e13687-s001.zip]

Archive with 3 entries (3 files):
- JSR_13687_R1_Supporting Information.pdf
- JSR_13687_Supporting Figures_Figure3.pdf
- JSR_13687_Supporting Figures_Figure6.pdf
